# Supplementary material for: Joint dimension reduction and clustering analysis of single-cell RNA-seq and spatial transcriptomics data
Source: Nucleic Acids Res. 2022 Mar 29;50(12):e72. doi: 10.1093/nar/gkac219 (PMC9262606; doi:10.1093/nar/gkac219)
Supplement: gkac219_Supplemental_Files [file gkac219_supplemental_files.zip]

Archive with 4 entries (4 files):
- Supplementary-Tables.xlsx
- supp_Fig_DR-SC_R1.pdf
- supp_Tab_DR-SC_R1.pdf
- supp_Text_DR-SC_R1.pdf
